# Supplementary material for: Evaluation of a ddPCR Commercial Assay for the Absolute Quantification of the Monkeypox Virus West Africa in Clinical Samples
Source: Diagnostics (Basel). 2023 Apr 4;13(7):1349. doi: 10.3390/diagnostics13071349 (PMC10093040; doi:10.3390/diagnostics13071349)
Supplement: Supplementary file 1 [file diagnostics-13-01349-s001.zip]

Archive with 4 entries (3 files):
- diagnostics-2298542-supplementary/
- diagnostics-2298542-supplementary/suppl. material Table S1.xlsx
- diagnostics-2298542-supplementary/suppl. material Table S2.xlsx
- diagnostics-2298542-supplementary/Supplementary information.pdf
