# Supplementary material for: Evaluation of a ddPCR Commercial Assay for the Absolute Quantification of the Monkeypox Virus West Africa in Clinical Samples
Source: Diagnostics (Basel). 2023 Apr 4;13(7):1349. doi: 10.3390/diagnostics13071349 (PMC10093040; doi:10.3390/diagnostics13071349)
Supplement: Supplementary file 1 [file diagnostics-13-01349-s001.zip › diagnostics-2298542-supplementary/suppl. material Table S1.xlsx]

## Sheet: water and media
ddPCR results in water and medium of transport
				ddPCR MPXV
		Dilution	Quantity MPXV synthetic DNA	cp/µL
	water	10^-1	3500	1388.82
		10^-2	350	466.037
		10^-3	35	45.1674
		10^-4	3.5	2.01
		10^-5	0.35	0
		neg	0	0
				ddPCR MPXV
		Dilution	Quantity MPXV synthetic DNA	cp/µL
	eSwab	10^-1	3500	1326.84
		10^-2	350	209.374
		10^-3	35	30.1496
		10^-4	3.5	1.03
		10^-5	0.35	0
		neg	0	0
				ddPCR MPXV
		Dilution	Quantity MPXV synthetic DNA	cp/µL
	UTM	10^-1	3500	1283.8
		10^-2	350	235.066
		10^-3	35	25.4224
		10^-4	3.5	1.01222
		10^-5	0.35	0
		neg	0	0

## Sheet: simplex and duplex
ddPCR simplex and duplex results in biological matrices
	SIMPLEX				DUPLEX
			ddPCR MPXV				ddPCR MPXV
	Sample	Quantity MPXV synthetic DNA	cp/µL		Sample	Quantity MPXV synthetic DNA	cp/µL
	pharyngeal eSwab 10^-1	3500	1414.78		pharyngeal eSwab 10^-1	3500	1306.57
	pharyngeal eSwab 10^-2	350	117.11		pharyngeal eSwab 10^-2	350	125.406
	pharyngeal eSwab 10^-3	35	12.6418		pharyngeal eSwab 10^-3	35	10.2416
	pharyngeal eSwab 10^-4	3.5	1.03657		pharyngeal eSwab 10^-4	3.5	1.59438
	pharyngeal eSwab 10^-5	0.35	0		pharyngeal eSwab 10^-5	0.35	0
	pharyngeal eSwab neg	0	0		pharyngeal eSwab neg	0	0
	pharyngeal UTM 10^-1	3500	1759.71		pharyngeal UTM 10^-1	3500	1493.78
	pharyngeal UTM 10^-2	350	133.918		pharyngeal UTM 10^-2	350	148.225
	pharyngeal UTM 10^-3	35	11.0125		pharyngeal UTM 10^-3	35	13.8844
	pharyngeal UTM 10^-4	3.5	0.684356		pharyngeal UTM 10^-4	3.5	2.55782
	pharyngeal UTM 10^-5	0.35	0		pharyngeal UTM 10^-5	0.35	0
	pharyngeal UTM neg	0	0		pharyngeal UTM neg	0	0
	SIMPLEX				DUPLEX
			ddPCR MPXV				ddPCR MPXV
	Sample	Quantity MPXV synthetic DNA	cp/µL		Sample	Quantity MPXV synthetic DNA	cp/µL
	lesion eSwab 10^-1	3500	1469.57		lesion eSwab 10^-1	3500	1501.44
	lesion eSwab 10^-2	350	167.862		lesion eSwab 10^-2	350	159.152
	lesion eSwab 10^-3	35	14.8845		lesion eSwab 10^-3	35	14.831
	lesion eSwab 10^-4	3.5	1.8305		lesion eSwab 10^-4	3.5	3.87412
	lesion eSwab 10^-5	0.35	0		lesion eSwab 10^-5	0.35	0
	lesion eSwab neg	0	0		lesion eSwab neg	0	0
	lesion UTM 10^-1	3500	873.2		lesion UTM 10^-1	3500	1146.38
	lesion UTM 10^-2	350	122.628		lesion UTM 10^-2	350	121.261
	lesion UTM 10^-3	35	6.4354		lesion UTM 10^-3	35	11.7099
	lesion UTM 10^-4	3.5	1.335		lesion UTM 10^-4	3.5	0.877641
	lesion UTM 10^-5	0.35	0		lesion UTM 10^-5	0.35	0
	lesion UTM neg	0	0		lesion UTM neg	0	0
	SIMPLEX				DUPLEX
			ddPCR MPXV				ddPCR MPXV
	Sample	Quantity MPXV synthetic DNA	cp/µL		Sample	Quantity MPXV synthetic DNA	cp/µL
	rectal eSwab 10^-1	3500	1520.14		rectal eSwab 10^-1	3500	1410.56
	rectal eSwab 10^-2	350	164.15		rectal eSwab 10^-2	350	151.75
	rectal eSwab 10^-3	35	14.6507		rectal eSwab 10^-3	35	12.0324
	rectal eSwab 10^-4	3.5	0.67005		rectal eSwab 10^-4	3.5	0.683408
	rectal eSwab 10^-5	0.35	0		rectal eSwab 10^-5	0.35	0
	rectal eSwab neg	0	0		rectal eSwab neg	0	0
	rectal UTM 10^-1	3500	1164.59		rectal UTM 10^-1	3500	894.513
	rectal UTM 10^-2	350	119.045		rectal UTM 10^-2	350	92.4394
	rectal UTM 10^-3	35	12.7321		rectal UTM 10^-3	35	11.6077
	rectal UTM 10^-4	3.5	0.937568		rectal UTM 10^-4	3.5	0.888436
	rectal UTM 10^-5	0.35	0		rectal UTM 10^-5	0.35	0
	rectal UTM neg	0	0		rectal UTM neg	0	0
	SIMPLEX				DUPLEX
			ddPCR MPXV				ddPCR MPXV
	Sample	Quantity MPXV synthetic DNA	cp/µL		Sample	Quantity MPXV synthetic DNA	cp/µL
	whole blood 10^-1	3500	1597.81		whole blood 10^-1	3500	1464.44
	whole blood 10^-2	350	252.155		whole blood 10^-2	350	212.661
	whole blood 10^-3	35	40.766		whole blood 10^-3	35	48.7427
	whole blood 10^-4	3.5	6.9121		whole blood 10^-4	3.5	9.43935
	whole blood 10^-5	0.35	0.739496		whole blood 10^-5	0.35	1.48771
	whole blood neg	0	0		whole blood neg	0	0

## Sheet: Lod in biological matrix
LoD results of ddPCR duplex in biological matrices
			ddPCR MPXV									ddPCR MPXV									ddPCR RPP30									ddPCR RPP30
	Sample	Quantity MPXV synthetic DNA	1	2	3	mean	SD	CV%		Sample	Quantity MPXV synthetic DNA	1	2	3	mean	SD	CV%		Sample	Quantity MPXV synthetic DNA	1	2	3	mean	SD	CV%		Sample	Quantity MPXV synthetic DNA	1	2	3	mean	SD	CV%
	pharyngeal eSwab 10^-1	3500	1306.57	1830.6	1931.92	1689.7	335.643	19.8641		pharyngeal UTM 10^-1	3500	1493.78	2090.9	2035.66	1873.45	329.958	17.6123		pharyngeal eSwab 10^-1	3500	823.017	1094.47	1234.4	1050.63	209.169	19.9088		pharyngeal UTM 10^-1	3500	58.3244	75.8915	65.0734	66.4298	8.86174	13.34
	pharyngeal eSwab 10^-2	350	125.406	189.727	180.914	165.349	34.8709	21.0893		pharyngeal UTM 10^-2	350	148.225	193.046	172.075	171.115	22.4257	13.1056		pharyngeal eSwab 10^-2	350	945.248	1334	1441.95	1240.4	261.246	21.0614		pharyngeal UTM 10^-2	350	56.8751	72.6675	53.6228	61.0551	10.1872	16.6853
	pharyngeal eSwab 10^-3	35	10.2416	19.3078	14.7184	14.7559	4.5332	30.7212		pharyngeal UTM 10^-3	35	13.8844	21.9348	17.4913	17.7702	4.03245	22.6922		pharyngeal eSwab 10^-3	35	1082.66	1410.85	1506.7	1333.41	222.375	16.6772		pharyngeal UTM 10^-3	35	55.7625	76.4608	76.9645	69.7292	12.0981	17.3502
	pharyngeal eSwab 10^-4	3.5	1.59438	2.0166	1.33673	1.64924	0.343241	20.8121		pharyngeal UTM 10^-4	3.5	2.55782	2.44397	2.68327	2.56169	0.119694	4.67248		pharyngeal eSwab 10^-4	3.5	961.028	1260.06	1491.41	1237.5	265.908	21.4876		pharyngeal UTM 10^-4	3.5	39.6048	69.9718	61.1649	56.9139	15.6235	27.4511
	pharyngeal eSwab 10^-5	0.35	0	0	0	0	na	na		pharyngeal UTM 10^-5	0.35	0	0	0	0	na	na		pharyngeal eSwab 10^-5	0.35	871.454	1123.26	1274.34	1089.68	203.529	18.6778		pharyngeal UTM 10^-5	0.35	50.0781	70.1253	80.4147	66.8727	15.4276	23.0702
	pharyngeal eSwab neg	0	0	0	0	0	na	na		pharyngeal UTM neg	0	0	0	0	0	na	na		pharyngeal eSwab neg	0	874.185	985.594	1122.41	994.064	124.331	12.5073		pharyngeal UTM neg	0	34.6736	63.3993	73.3043	57.1257	20.0649	35.1242
			ddPCR MPXV									ddPCR MPXV									ddPCR RPP30									ddPCR RPP30
	Sample	Quantity MPXV synthetic DNA	1	2	3	mean	SD	CV%		Sample	Quantity MPXV synthetic DNA	1	2	3	mean	SD	CV%		Sample	Quantity MPXV synthetic DNA	1	2	3	mean	SD	CV%		Sample	Quantity MPXV synthetic DNA	1	2	3	mean	SD	CV%
	lesion eSwab 10^-1	3500	1501.44	2045.65	2036.74	1861.27	311.661	16.7445		lesion UTM 10^-1	3500	1146.38	1680.38	1790.58	1539.11	344.552	22.3864		lesion eSwab 10^-1	3500	29.766	31.173	36.3874	32.4421	3.48839	10.7527		lesion UTM 10^-1	3500	69.9715	89.4522	93.5576	84.3271	12.6006	14.9426
	lesion eSwab 10^-2	350	159.152	227.984	224.597	203.911	38.7996	19.0277		lesion UTM 10^-2	350	121.261	177.84	174.592	157.898	31.7698	20.1205		lesion eSwab 10^-2	350	36.3438	51.0354	47.8771	45.0855	7.7334	17.1528		lesion UTM 10^-2	350	83.4237	115.288	106.368	101.693	16.4383	16.1646
	lesion eSwab 10^-3	35	14.831	21.4532	19.0936	18.4593	3.35636	18.1825		lesion UTM 10^-3	35	11.7099	14.6793	17.1746	14.5213	2.73575	18.8396		lesion eSwab 10^-3	35	147.147	194.813	187.144	176.368	25.5947	14.5121		lesion UTM 10^-3	35	85.296	107.767	127.102	106.722	20.9224	19.6047
	lesion eSwab 10^-4	3.5	1.87412	1.68331	1.52298	1.69347	0.175789	10.3804		lesion UTM 10^-4	3.5	0.877641	1.90567	1.34398	1.37576	0.514749	37.4156		lesion eSwab 10^-4	3.5	246.191	283.057	349.922	293.057	52.5837	17.9432		lesion UTM 10^-4	3.5	85.8316	80.2397	130.341	98.8042	27.4546	27.7869
	lesion eSwab 10^-5	0.35	0	0	0	0	na	na		lesion UTM 10^-5	0.35	0	0	0	0	na	na		lesion eSwab 10^-5	0.35	268.729	333.677	365.102	322.503	49.1486	15.2397		lesion UTM 10^-5	0.35	70.5653	138.474	102.103	103.714	33.983	32.766
	lesion eSwab neg	0	0	0	0	0	na	na		lesion UTM neg	0	0	0	0	0	na	na		lesion eSwab neg	0	192.247	252.831	290.719	245.266	49.6701	20.2516		lesion UTM neg	0	57.6653	92.3506	74.1014	74.7058	17.3506	23.2252
			ddPCR MPXV									ddPCR MPXV									ddPCR RPP30									ddPCR RPP30
	Sample	Quantity MPXV synthetic DNA	1	2	3	mean	SD	CV%		Sample	Quantity MPXV synthetic DNA	1	2	3	mean	SD	CV%		Sample	Quantity MPXV synthetic DNA	1	2	3	mean	SD	CV%		Sample	Quantity MPXV synthetic DNA	1	2	3	mean	SD	CV%
	rectal eSwab 10^-1	3500	1410.56	1766.01	1121.13	1432.57	323.004	22.5472		rectal UTM 10^-1	3500	894.513	1499.87	1650.68	1348.35	400.206	29.681		rectal eSwab 10^-1	3500	74.4166	164.993	80.7428	106.717	50.5671	47.3841		rectal UTM 10^-1	3500	1.61102	2.77124	6.0079	3.46338	2.27869	65.7938
	rectal eSwab 10^-2	350	151.75	181.947	200.828	178.175	24.7555	13.8939		rectal UTM 10^-2	350	92.4394	147.488	166.096	135.341	38.3012	28.2998		rectal eSwab 10^-2	350	92.7036	85.4119	134.038	104.051	26.2242	25.2032		rectal UTM 10^-2	350	3.24417	4.97682	5.98825	4.73641	1.38775	29.2996
	rectal eSwab 10^-3	35	12.0324	16.5285	17.6307	15.3972	2.96563	19.2608		rectal UTM 10^-3	35	11.6077	15.3701	15.0378	14.0052	2.08293	14.8725		rectal eSwab 10^-3	35	82.8503	107.327	98.6744	96.2839	12.4122	12.8913		rectal UTM 10^-3	35	2.02948	5.2051	5.68486	4.30648	1.98648	46.1277
	rectal eSwab 10^-4	3.5	0.783408	1.03803	0.88	0.900478	0.128539	14.2746		rectal UTM 10^-4	3.5	0.888436	0.843463	1.4055	1.0458	0.312322	29.8644		rectal eSwab 10^-4	3.5	82.3128	103.958	100.104	95.4582	11.5463	12.0956		rectal UTM 10^-4	3.5	3.25834	4.50006	5.49994	4.41945	1.12297	25.4097
	rectal eSwab 10^-5	0.35	0	0	0	0	na	na		rectal UTM 10^-5	0.35	0	0	0	0	na	na		rectal eSwab 10^-5	0.35	70.0381	116.865	117.247	101.383	27.1463	26.776		rectal UTM 10^-5	0.35	1.34716	5.61831	5.88168	4.28239	2.54539	59.4385
	rectal eSwab neg	0	0	0	0	0	na	na		rectal UTM neg	0	0	0	0	0	na	na		rectal eSwab neg	0	92.2713	115.867	1158.16	455.432	608.693	133.652		rectal UTM neg	0	5.13314	1.49595	5.06851	3.8992	2.08153	53.3835
			ddPCR MPXV																		ddPCR RPP30
	Sample	Quantity MPXV synthetic DNA	1	2	3	mean	SD	CV%											Sample	Quantity MPXV synthetic DNA	1	2	3	mean	SD	CV%
	whole blood 10^-1	3500	1464.44	1844.7	1819.32	1709.49	212.599	12.4364											whole blood 10^-1	3500	2714.73	3548.18	3449.33	3237.41	455.347	14.0652
	whole blood 10^-2	350	212.661	284.041	318.778	271.827	54.1025	19.9033											whole blood 10^-2	350	2997.66	4039.93	4347.21	3794.93	707.347	18.6392
	whole blood 10^-3	35	48.7427	55.9169	47.0809	50.5802	4.69585	9.28398											whole blood 10^-3	35	3468.98	4134.38	3979.46	3860.94	348.177	9.01792
	whole blood 10^-4	3.5	9.43935	10.1488	11.0632	10.2171	0.814077	7.96777											whole blood 10^-4	3.5	4020.95	4327.95	5350.17	4566.36	695.941	15.2406
	whole blood 10^-5	0.35	1.48771	1.58958	1.44722	1.50817	0.0733528	4.8637											whole blood 10^-5	0.35	3510.11	4297.25	4942.03	4249.79	717.14	16.8747
	whole blood neg	0	0	0	0	0	na	na											whole blood neg	0	4276.54	5655.49	4842.23	4924.76	693.17	14.0752
