# Supplementary material for: Evaluation of a ddPCR Commercial Assay for the Absolute Quantification of the Monkeypox Virus West Africa in Clinical Samples
Source: Diagnostics (Basel). 2023 Apr 4;13(7):1349. doi: 10.3390/diagnostics13071349 (PMC10093040; doi:10.3390/diagnostics13071349)
Supplement: Supplementary file 1 [file diagnostics-13-01349-s001.zip › diagnostics-2298542-supplementary/suppl. material Table S2.xlsx]

## Sheet: positive
ddPCR results obtained in clinical positive samples
								Legend:
			MPXV		RPP30			DNA 7µL in duplicate and merged
		ID sample	qPCR Ct	ddPCR cp/µL	ddPCR cp/µL			DNA diluted 1:10
	rectal swab	1909	18.41	5299.22	164.243			< 3 droplets
		2047	27.94	44.2582	24.5516			Ct, Cycle threshold
		1808	29.91	7.107	0.122419			cp/µL, copy/µL
		2087	32.25	0.88	15.0342
		2078	32.35	1.27233	48.5697
		1614	32.43	0.988159	1718.01
		1998	33.04	1.06464	35.2493
		2206	33.45	1.08177	647.062
		1988	33.65	1.05833	139.43
		1990	34.97	0.925058	626.57
			MPXV		RPP30
		ID sample	qPCR Ct	ddPCR cp/µL	ddPCR cp/µL
	skin lesion	2164	18.41	2343.22	12.4243
		1895	18.96	12335.4	298.153
		2047	19.05	2406.12	39.0302
		1998	24.05	900.241	5.50086
		1769	26.44	268.456	5.43804
		1909	26.65	23.4145	19.4064
		1858	28.53	34.1411	273.335
		1990	29.11	31.9785	490.763
		1808	31.51	4.10242	96.4736
		1996	33.01	0.596987	590.93
			MPXV		RPP30
		ID sample	qPCR Ct	ddPCR cp/µL	ddPCR cp/µL
	pharyngeal swab	2164	26.5	52.242	11.1937
		1861	28.67	28.605	29.288
		1909	29.52	7.94119	8.91975
		1988	30.08	8.48194	39.8982
		1907	31.67	2.53025	2.68844
		1768	31.94	3.16005	47.9233
		2047	32.32	1.73744	18.6112
		1758	32.67	1.99172	2.13402
		1998	36.09	0	4.18093
		1756	36.1	1.04487	28.636
			MPXV		RPP30
		ID sample	qPCR Ct	ddPCR cp/µL	ddPCR cp/µL
	whole blood	1998	32.61	1.03865	5577.32
		1768	32.7	2.94183	3853.9
		2164	33.26	2.18386	8871.55
		1626	34.15	0.15549	6842.41
		1545	34.87	0.416098	9046.68
		1644	35.29	0	2868.36
		1758	35.45	0.613435	1299.8
		1909	35.9	0	5734.73
		2047	37.33	0.622524	4275.09
		2078	39.79	0.230466	3793.47

## Sheet: negative
ddPCR results obtained in clinical negative samples
									Legend:
			MPXV		RPP30				nd, not detected
		ID sample	qPCR Ct	ddPCR cp/µL	ddPCR cp/µL				Ct, Cycle threshold
	rectal swab	1679	nd	0	1633.66				cp/µL, copy/µL
		1996	nd	0	1.25005
		1858	nd	0	1.35006
		1994	nd	0	793.641
		1754	nd	0	4.92792
			MPXV		RPP30
		ID sample	qPCR Ct	ddPCR cp/µL	ddPCR cp/µL
	skin lesion	1688	nd	0	4.82467
		1708	nd	0	75.5036
		2078	nd	0	1.15101
		1988	nd	0	1.24005
		1754	nd	0	11.8726
			MPXV		RPP30
		ID sample	qPCR Ct	ddPCR cp/µL	ddPCR cp/µL
	pharyngeal swab	1708	nd	0	150.803
		1759	nd	0	80.1771
		1859	nd	0	1.36229
		1858	nd	0	38.256
		1754	nd	0	43.7263
			MPXV		RPP30
		ID sample	qPCR Ct	ddPCR cp/µL	ddPCR cp/µL
	whole blood	1679	nd	0	3295.64
		1688	nd	0	4752.9
		1754	nd	0	4660.92
		1859	nd	0	11164.5
		1988	nd	0	6453.43
